# Supplementary material for: Post-weaning infant-to-mother bonding in nutritionally independent female mice
Source: PLoS One. 2020 Jan 15;15(1):e0227034. doi: 10.1371/journal.pone.0227034 (PMC6961874; doi:10.1371/journal.pone.0227034)
Supplement: S1 File — (XLSX) [file pone.0227034.s003.xlsx]

## Sheet: Acclimation
Gender	Genotype	Accl1	Accl2	Accl3	Bon1	Bon2	Bon3		Genotype	Gender	LAT1	LAT2	LAT3		Genotype	Gender	TIMECEN1	TIMECEN2	TIMECEN3
M	WT	330.8	323.6	113.3	2139.5	1327.1	992.6		HET	M	56.7	23.1	5		HET	M	120.1	74.5	28.4
M	WT	584	389.7	465.6	1699.1	1278.5	1283.6		HET	F	13.5	9.2	2.7		HET	F	67.1	46.9	32.4
M	HET	563.8	926.9	932.1	1968.3	2100.8	1405.4		WT	M	17.5	23.5	6		WT	M	104.1	83.5	60.6
F	WT	561	808.8	876.8	2147.8	1427.7	1680.4		HET	F	20.3	5.8	4.6		HET	F	59.1	22.2	58.4
F	WT	444.4	692.9	744.9	1447.9	1432.4	1752.9		WT	F	0	2.7	20.3		WT	F	54	48.1	63.5
F	HET	700	577.7	550.3	1769.7	1629.6	1416.4		WT	F	81.9	31.4	13.8		WT	F	122.9	74.8	47.5
M	HET	342.6	550.6	613.6	1231.8	1020			HET	M	32.6	10.3	3.4		HET	M	75.3	113.5	48.4
F	WT	932.3	731.9	838.6	1449.6	1268.6			WT	F	82.5	34.2	3.1		WT	F	133.9	83.4	81.2
F	HET	585.5	846.8	568.8	1316.3	1374.1	544.6		WT	M	51	0	3.9		WT	M	109.4	39.9	31.8
F	HET	590.9	992.8	607.2	1693.2	1370.9	1420.9		WT	M	12.7	20.7	31		WT	M	87.1	86.1	102
M	WT	762.6	1017.1	700.6	1828.6	1696.3	1856.2		HET	F	17.7	4.7	5.4		HET	F	36.6	41	27.8
M	HET	997.3	1084.6	946.5	977.7	1219.5			WT	F	21.8	13.2	2		WT	F	74.7	79.7	29.4
F	WT	546.8	1026	655.8	1182.6	1232.7	1572.3		HET	M	38.5	13.3	3.8		HET	M	97.4	50.5	30.8
F	WT	368.3	481.7	464.2	1590.5	1683.5	1807.3		HET	M	29.9	7.6	1.7		HET	M	88.5	78.2	64.2
M	HET	577.9	680.5	645.3	1586.7	1451.4	1399.4		WT	F	2.8	22.5	4.3		WT	F	50.3	42.9	18.7
M	WT	604.7	532.8	983.7	1647.1	1184	1349.7		HET	F	19.9	4.3	3		HET	F	45.7	17.8	31.7
F	HET	736.7	548.3	597.4	1434	1086.7	805.9		HET	M	0	0	13.9		HET	M	94.4	37.7	33.9
M	HET	702.4	487.4	453.2	1847.1	977.9	1251.4		WT	M	62.2	36	6.9		WT	M	107	65.2	42.1
M	WT	633.8	902.8	973.8	1658.1	1637.7	1820.5		WT	M	14.4	51.7	25.8		WT	M	119.5	139.1	168.7
M	WT	331.9	573.8	205.1	1891.2	1888.1	1661		WT	M	74.8	28.9	21.2		WT	M	118.7	63	40.6
F	HET	360.6	772.8	260	1121.7	1475.5	1114.6		HET	M	4.7	5.4	7.1		HET	M	20	94.2	27
F	HET	336	690.6	581.5	1323.8	724.7	1448.1		WT	F	63.4	63.2	6.2		WT	F	134.6	118.1	32.2
M	HET	368.6	688.6	392.7	1858.1	1211	1257.8		WT	F	40.8	7.6	5.4		WT	F	76.1	43.4	28.9
F	HET	394.2	830.1	574	1756.2	1120.3	1757.9		HET	F	26.1	28.8	4.9		HET	F	48.8	61.2	24
F	HET	459.4	884.1	976.9	1159	1282.4	1062.6		HET	M	94.3	9.7	8.3		HET	M	111.3	41	25.8
M	HET	967			2013.3		1488.5		WT	F	24.3	15.6	6.8		WT	F	27.6	34.1	23.6
F	HET	766.2	938.1	919.5	1863.5	1893.8	1758.2		HET	F	9	24.1	0		HET	F	11.2	31.5	11.4
M	WT	725.4	983.8	947.5	2284.8	2218.4	2233.4		HET	F	9	11.2	5.3		HET	F	39.1	35.7	30.4
F	HET	1232.7	1250	1656.7	2142.2				WT	M	49.8	32	23.8		WT	M	37.3	85.1	76.8
F	WT	571.3	867.3	871.1	1734.3	1804.3	2613.4		HET	M	47.3	0	5.9		HET	M	61.1	14.2	30.2
F	WT	546.8	844.1	604.7	2062.7	2168.5	1955.1		WT	F	85.7	13.2	5.8		WT	F	72.6	41.6	38.1
M	HET	703.3	1235.6	475.2	2135.4	2792.9	1881.6		WT	F	43.9	19.6	15.4		WT	F	142.6	44.1	46.8
F	WT	1161.9	1162.5	869.1	2313.9	2495.6	2289.7		HET	M	19.2	16.1	16.8		HET	M	79.4	48.7	36.4
M	WT	710	826.5	813.9	2156.8	2312.9	2244.4		WT	M	15.5	5.4	7		WT	M	47.9	55.2	37.4
M	WT	915.7	741.9	323.2	2082.5	1697	1363.8		HET	F	51.2	7.2	6.5		HET	F	55.5	33	25.2
F	HET	959.4	1330.5	1044.3	2099	2402.9	2118		HET	M	11.6	133.4	49.8		HET	M	107.8	159.9	101.4
F	WT	916.7	1078.4	976.7	2242.7	2254.8	1886.5		WT	M	12.2	20.6	10.9		WT	M	70.4	54.9	45.9
M	HET	490.4	882.5	751.4	1670.1	1829	1632.3		WT	M	9.6	4.9	16		WT	M	15.9	37.9	47.2
M	HET	857.5	1603.5	1061	1974.4	2487.3	2408.2		HET	F	122.1	8.7	5.8		HET	F	134.3	30.6	29.1
F	WT		773	1035.8	1724.9	1295.8	1971.1		HET	F	14.7	10.1	6		HET	F	40	22.8	27.4
F	HET	898.6	1309	1211	1885.4	1319	2260.6		HET	M	14.1	22.8	2.6		HET	M	28.3	17.3	31.3
M	HET	566.2	446.7	422	1963.9	1358.2	1347		HET	F	39.5	10.2	5.7		HET	F	67.8	40.1	32.4
M	WT	422.4	463.2	667.6	1830.4	1537.3	1908.7		HET	F	30.9	9.3	6.1		HET	F	52	31.7	18.5

## Sheet: Day1-2-3
Genotype	Gender	1SniffM1	1SniffO1	1SniffM2	1SniffO2	1SniffM3	1SniffO3	1SniffM4	1SniffO4	1SniffM5	1SniffO5	2SniffM1	2SniffO1	2SniffM2	2SniffO2	2SniffM3	2SniffO3	2SniffM4	2SniffO4	2SniffM5	2SniffO5	3SniffM1	3SniffO1	3SniffM2	3SniffO2	3SniffM3	3SniffO3	3SniffM4	3SniffO4	3SniffM5	3SniffO5	AVGPos
HET	M	22.7	0	18	52.5	28.8	28.4	4.1	36.1	49.3	4.4	30.5	28.4	0.8	43.2	9	43.4	21.3	32.9	44	11.4	0	97.9	37.4	31.1	62.8	4.6	61.5	25.3	55.9	24.9	0.67
HET	F	0	50	0	80.6	81.8	3.1	51.3	14.3	31.3	35	53.6	31.6	14.4	54	42.4	6.8	65.9	8.2	46.7	35	8.9	62.4	57.9	17.4	31	50.6	40.6	10.7	62.2	18.5	0.33
WT	M	0	54.4	23.1	19.4	46.6	15.4	14.2	10.8	10.2	17.9	0	42.1	16.8	12.6	32.2	2.8	60.9	4.1	6.5	18.4	15	27.1	18.4	6.3	31.1	15.8	19.9	19.4	11.7	33.7	0.67
HET	F	77	0	71	0	21.9	50.6	83	13.9	26.5	23.5	0	99.9	6	57.6	3.6	34.9	70.7	0	6.5	40.4	0.9	52.3	25.2	3.2	30.6	7.2	35.3	3	33.1	8.4	0.67
WT	F	25.1	0	28.8	16.6	79.7	3.4	89.4	0	68.9	13.2	45.5	3.8	9.2	78.8	53.5	15.9	33.5	6.7	62.4	38.9	4	33	17.7	12.5	42.5	12.6	53.3	2.3	48.7	2.5	0.33
WT	F	0	9.7	73.7	4.9	56.7	15.5	86.6	0	33.8	22.4	50.2	0	86.2	0	4.3	44.7	9.6	55.1	20.3	15.1	26	28.3	64.5	2	43.4	7.7	56.8	18.4	53.7	6.1	0.33
HET	M	0	60.1	0	88.6	46	4.2	46.3	31.1	20	16.7	49.8	0	34.6	10.9	1.7	52.5	26.7	11.9	5.7	13.7	24.6	22.8	29.5	32.6	10.1	44.8	19	33.2	26.3	53	0.67
WT	F	9.5	0	87.3	0	19.2	48.8	8.7	34.7	24.6	56.5	38.9	0	11.5	43.8	1.9	34.3	23.8	48.6	9.7	45.3	29.1	8.8	2.9	25.2	20.2	9.9	47.8	2.6	58.8	0	0.33
WT	M	12.3	1.4	36.8	30.6	40.2	19.1	11.8	9.6	9.3	30.2	28.3	0.9	13.6	46.2	29.7	7.9	26.1	38.2	10.6	49.1	0	36.6	39.7	5.4	25.3	28.7	26.7	11.6	45.4	22.3	0.67
WT	M	0	23.9	0	38.8	5	18.8	42.8	25.2	10.5	32	0	28.3	29.8	0.5	22	9.8	14.5	22.7	12.7	15.3	14	3.5	8.9	24	24.7	13.9	4.7	19.6	47.8	2.2	0.67
HET	F	0	90	0	97.7	1.5	103.6	14.3	53	81.4	0	0	70.9	9.3	63.3	32.7	30.8	47.2	15.8	88.8	19.5	0	84.3	38.9	22.6	14.7	76.2	33.9	75.9	69.4	29.6	0.33
WT	F	60.8	0	34.2	15	73.5	28.6	3.2	55.6	33.9	32.7	53.3	0	40.1	2.9	1	57.7	21.8	14.5	33.2	34.2	29.7	38.4	7.8	45.6	46.3	38.9	27.2	66.1	0	104	0.33
HET	M	17.6	0	38.1	2.4	24.4	27.4	2.6	59.1	62.6	21.3	17.5	14.4	0	45.5	18.7	10	32	16	24.2	1.7	0	39.8	7.6	31	4.8	56.7	48.7	34.5	18.4	48.1	0.67
HET	M	0	28.1	38	22.1	15.1	43.3	18.4	7.9	48.4	16.6	0	59	16.9	26.9	35.5	6.1	13.6	21.4	85.6	3.8	43.5	14.4	10.5	34.1	17.6	39.8	12	45.4	19.6	66.7	0.67
WT	F	0	97.1	13.2	67.4	27.6	30.1	42.8	33	43.4	25.9	54.8	0	98.5	0	17.3	68.4	8.7	92.9	8.4	101.1	56.5	7.7	8.9	67.3	0	105.8	23.3	61.5	52.6	51.6	0
HET	F	72.1	0	89.9	0	33.5	50.4	17.5	19.1	13.6	58.3	0	93	0	107	0	103.2	84.8	5.8	79	9	42.4	32.6	18.3	79.5	12.8	42	57.7	29.2	29.6	55.3	0.33
HET	M	0	36.6	1.9	31.4	66.5	5.4	16.2	31.1	5.1	48.1	0	57.3	24.6	20.9	29.5	8.2	105.5	0	92.2	0	0	31.6	45.6	17.4	11.3	24.1	11.8	44.1	86.4	0	1
WT	M	37.4	0	72.3	0	27.5	21.7	29.1	38.2	44.3	27.1	0	37.4	0	77.2	0	51.1	67	0	32.4	1.6	38.9	3	4.4	44.3	10.9	35.5	25.5	13.5	31.4	8	0.33
WT	M	0	46.7	68.9	0.6	31.9	31.8	13.7	12.9	22	15.7	1.3	11.5	12.9	51.5	0	75	48.2	0	48.1	4.7	0	20.5	0	10.5	0	17.6	0	84.5	21.6	1	0.67
WT	M	12.4	0	74.6	0	14.9	49.2	3.6	57	26.4	53.7	12.4	39.6	27.3	30.4	36	37.6	14.3	36.2	1.7	78.8	28.4	22.4	14.1	58.6	49.6	28	53.2	33.6	27.7	32.2	0.33
HET	M	71.8	0	77.6	0	103.4	0	117.8	0	11.8	66.2	3.6	68.1	20.4	50.9	17.2	48.8	17.9	58.6	20.4	17.6	0	89.8	35.6	44.8	11.7	71.2	78.5	0	16.2	68.8	0.33
WT	F	39.4	0	22.7	25.5	27.1	28.5	43.6	15.1	29.2	21.7	0	28	24.6	32.3	35.8	1.6	32	43.2	58.7	13.3	69.7	0	110.5	0	16.7	58.4	110.5	0	7.5	52.2	0.33
WT	F	46.2	0	79.5	0	22.1	44.3	13.8	52.7	58	25.1	59.4	3.9	38.5	38.4	56.4	36.2	36.5	33.9	105	0	0	93.2	0	57.1	9.8	85.7	73.3	6.6	120	0	0.67
HET	F	0	55.2	0	96.1	18.6	46.1	74.2	0	1.3	98.4	62	0	7.7	26.5	20.5	57.9	29.3	60	0	118.1	0	85.7	76.9	12.3	42.4	36.1	27.7	72.7	53	42.8	0.67
HET	M	0	13.2	0	91.4	0	89	50.4	12.1	47.9	41.3	33	30.8	26.6	36.6	26.4	64.8	0	88	18	70.7	32.6	37.9	44.4	57.2	71.1	34.1	27	83	5	107	0.33
WT	F	65	0	112.8	0	110.6	0	118	0	117	0	68.2	0	104.4	0	18.5	62.4	2.3	107.1	0	120	101.1	0	23.9	80.5	3.2	76	120	0	10	98	0.67
HET	F	0	77	0	117.8	0	119.2	0	107	0	120	84.6	0	120	0	118	0	82	0	114.7	0	0	107.8	0	109.2	0	120	0	119.3	0	112.3	0.33
HET	F	81.7	0	33.3	27.5	27.5	59.8	114.6	0	27.2	66.9	39.5	40.9	22.6	72.6	0	112.6	31.7	61.2	72.7	13.2	28.5	44.5	48.5	54.5	13.6	83.6	52.1	44.8	50	58.6	0.67
WT	M	0	79.3	0	104.3	60.5	16.4	48.7	37.5	24.4	65.3	0.8	64.7	36.9	5	80.7	0	0	84.4	37.7	43.3	27.1	22.7	1.5	67.8	6.9	64	52.8	23	103.3	0	0.67
HET	M	42.9	0	105.3	0	111.6	0	102	0	120	0	0.7	79.2	0	119.5	0	94.1	0	111.2	0	116.1	23	47	80	14	49	26	55	58	85	20	0.67
WT	F	47.6	0	60.2	0	19.6	27.4	0	79.4	0	120	74.2	0	98.8	0	108	0	78.1	0	45.2	48.5	29.7	40.5	43.8	24.5	56.8	30.8	20.7	32.8	15.1	78.5	0.33
WT	F	16.6	0	32.9	18.9	28.4	30.3	21.5	45.2	46.4	8.8	0	65.2	44.1	28	31.8	51.7	73.6	35.3	54.6	38.3	74.6	0	12.6	58	26.1	60.3	37.7	59.3	25.1	55.5	0.67
HET	M	44.3	0	87	0	100.7	0	13.9	59.2	4.7	41.2	0	65.8	8.5	72.3	70.4	4.4	24.8	66.3	61.9	24.8	27.9	37.6	62.2	18.3	26.6	83.6	20.1	70.9	32	61.4	0.33
WT	M	57.5	0	55.2	0	4.4	87.8	38.1	55.2	6	67.9	6.7	49.1	24.1	29.8	36.9	11	0	75.8	21.9	71.7	31.1	27.3	18.5	52.4	58.7	29.1	77.9	8.9	69.9	8.2	0.33
HET	F	0	60.7	0	90.1	0	93.3	24.3	41.1	35.6	1.8	62.2	14.7	14.7	66.6	0	96.2	8.6	79.6	78.8	14.8	28.6	50.7	0	113.7	70.2	3.1	0	99.6	62.4	25.8	0.33
HET	M	28.6	2	13	21.6	41.5	36.6	0	73.8	17.2	49.5	0	0	0	81	42.3	2.6	19.7	20.3	24.7	39.7	14.5	9.4	19.7	55.4	19.3	27.7	26.9	25.6	4.9	81	0.67
WT	M	10.7	42.1	55.2	5.4	47.3	41.9	8.6	46.3	5.3	53.5	33.3	0	10.1	43.7	4.6	79.6	4.2	73	15.8	31.6	27.3	7.9	3.3	76.8	66.5	17.5	35.6	3.3	0.9	73.6	0.33
WT	M	61.5	0	102.8	0	120	0	120	0	84	0	61.1	0	56.2	0	86.6	0	38.6	24.3	0.4	91	0	85	0	120	8	100	72	8	80	10	0.67
HET	F	0	0	74.2	0	107.1	0	22.6	72.2	0	98.1	37.5	30.7	73.7	20.6	83.9	28.1	44.7	49.4	64.1	39.8	59	26.1	27.8	60.2	19.5	86	58.3	27.3	75.6	18.9	0.67
HET	F	0	64.7	0	110.8	8.5	73.2	81.8	3.2	11.9	93.1	79.2	0	56.9	29.5	64	41	0	120	0	120	20.3	53	64.8	18.2	65.2	30.9	16.7	83.9	47.2	58.1	0.33
HET	M	0	73.1	0	95	0	104.6	45.7	23.2	107.1	0	79.3	0	111.5	0	120	0	120	0	91	0	0	84.3	0	91.7	0	109.9	0	120	55.5	42.1	0.33
HET	F	0	47.4	28	43.5	26.3	53.7	3.5	56.6	3.6	97.6	59	0	35.3	36.5	85	10	120	0	120	0	5.9	62.1	76.5	10.1	55.3	27.6	0	82.2	47.8	40.2	0.33
HET	F	47.8	0	73.5	0	11.9	13.9	0	112.6	0	120	67.5	0	39.6	50.7	67.9	10.2	85	3	120	0	54.2	18.4	11	73	0	120	0	120	91	20	0.67

## Sheet: Patterns
Genotype	Gender	Choice		Genotype	Gender	latM	latO	apprM	apprO				Genotype	Gender	Phases		Gender	Genotype	PH1M	PH1SM	PH2M	PH2SM
WT	F	1		F	WT	63.4	168	1.1	6.6				M	WT	9		M	WT	68.9	46.6	31.8	4.6
WT	F	0		F	WT	40.8	277.5	2.6	3.9				M	WT	5		M	WT	101.9	79.5	3.6	80.4
WT	F	1		F	WT	24.3	600	4.4					M	HET	3		M	HET	379.8	66.1
WT	F	1		F	WT	47.3	287.2	2.6	1				F	WT	13		F	WT	59.6	0.3	2.7	45.7
WT	F	0		F	WT	85.7	172.5	4.8	0.3				F	WT	5		F	WT	147.9	97.1	13.8	25.1
WT	F	1		F	WT	0	139.4	8	11.4				F	HET	5		F	HET	15.5	195.6	78.8	1.7
WT	F	1		F	WT	136.8	81.9	1.8	6.3				M	HET	4		M	HET	50.6	201.6	47.9	45.7
WT	F	1		F	WT	82.5	246.9	2	2.2				F	WT	1		M	WT	109.2	199.9	24.5	70.4
WT	F	1		F	WT	21.8	197.5	0.4	5.9				F	HET	1		F	WT	123.2	23.3	4.1	203.5
WT	F	1		F	WT	208.7	2.8	3	5.2				M	WT	5		F	WT	43.1	5.1	6.6	15.1
HET	F	0		F	HET	304	26.1	0.9	0.7				M	HET	1		M	HET	245.8	77.2	4.7	23.5
HET	F	1		F	HET	600	9		5.4				F	WT	4		M	WT	112.9	51.5	4.4	87.5
HET	F	0		F	HET	412.3	15.5	9.4	2.4				F	WT	10		F	HET	56.9	285.8	3.2	1.8
HET	F	1		F	HET	12.2	132.6	1.8	5.6				M	HET	4		M	HET	28.7	11.7	13.1	44.8
HET	F	0		F	HET	122.1	393.7	0.4	1.9				M	WT	8		M	WT	66	42.2	47.2	36.3
HET	F	0		F	HET	335.5	14.7	7.9	1.4				F	HET	4		F	HET	87.6	9.4	27.4	42.9
HET	F	0		F	HET	150.5	39.5	0.5	0.6				M	HET	8		F	HET	28.9	248.9	73.3	3.2
HET	F	1		F	HET	30.9	284.2	0.7	0.6				M	WT	9		F	HET	28.1	59.8	29.9	85
HET	F	1		F	HET	259.7	13.5	5.3	17.8				F	HET	10		F	HET	129.5	9.9	3.7	236.5
HET	F	0		F	HET	20.3	288.3	1.8	1.9				M	WT	1		M	HET	22.6	52.5	28.7	28.5
HET	F	0		F	HET	313.7	17.7	0	0.8				F	HET	2		F	HET	105.4	133.9	59	14.4
HET	F	1		F	HET	19.9	263.7	1.5	1				F	HET	5		M	WT	3.1	55.2	66.6	18.7
WT	M	0		M	WT	125	14.4	10.1	0.6				M	HET	2		F	HET	169.9	50.7	76.1	13.9
WT	M	1		M	WT	74.8	278.9	0.9	0.8				F	HET	6		F	WT	33.1	1.1	19.9	15.5
WT	M	0		M	WT	275.2	9	1	1.3				F	HET	4		F	WT	100.9	14.2	29.5	1.2
WT	M	1		M	WT	19.2	245.4	1.3	0.4				M	HET	8		M	HET	46	152.3	46.3	31.1
WT	M	0		M	WT	80.9	11.6	0.8	12.1				F	HET	5		F	WT	96.6	48.8	20.2	6.8
WT	M	1		M	WT	9.6	600	24.1					M	WT	8		M	WT	3.5	1.4	45.8	30.8
WT	M	0		M	WT	138.6	17.5	1.2	0.8				F	HET	7		M	WT	5.1	62.9	40.9	18.8
WT	M	1		M	WT	51	80.1	3.7	11.9				F	WT	8		F	HET	1.6	256.9	13.8	87.1
WT	M	0		M	WT	246.5	12.7	22.9	1.3				F	WT	9		F	WT	94.9	41.2	73.4	30.9
WT	M	1		M	WT	62.2	262.4	12.2	0.7				M	HET	10		M	HET	55.8	7.6	24.4	79.8
HET	M	1		M	HET	4.7	495.2	2.9	1.2				F	WT	10		M	HET	37.8	49.2	25.1	44.6
HET	M	0		M	HET	377.2	94.3	0.4	2.1				M	WT	13		F	WT	13.2	162.8	27.6	28.5
HET	M	1		M	HET	49.8	600	0.8					M	WT	9		F	HET	174.5	50.3	34.9	6.9
HET	M	0		M	HET	43.9	381.5	0.7	1.1				F	HET	6		M	HET	68.5	68	16.4	34.8
HET	M	0		M	HET	51.2	114.5	1.8	0.2				F	WT	9		M	WT	118.5	19.2	18.7	34.6
HET	M	1		M	HET	398	14.1	1	8.2				M	HET	8
HET	M	0		M	HET	56.7	125.7	0.7	0.8				M	HET	10
HET	M	1		M	HET	255.7	32.6	5.1	1.8				F	WT	8
HET	M	1		M	HET	38.5	221.6	2.3	1.3				F	HET	7
HET	M	1		M	HET	162.1	29.9	1.6	3.1				M	HET	6
HET	M	0		M	HET	162.8	0	28.6	5.9				M	WT	7

## Sheet: InteractionPlots
WT F	Time	M	O	x1	y1	x2	y2		HET F	Time	M	O	x1	y1	x2	y2		WT M	Time	M	O	x1	y1	x2	y2		HET M	Time	M	O	x1	y1	x2	y2
	5	0	0	5	-4.66294e-15	5	-1.23235e-14			5	0	0	5	-6.99441e-15	5	-0.337262			5	0	0	5	-0.239433	5	-3.33067e-15			5	0	0	5	-4.32987e-15	5	-0.0470654
	10	0	0	10.95	-7.10543e-15	10.95	-6.32827e-15			10	0	0	10.95	0	10.95	-0.152461			10	0	0	10.95	-0.147302	10.95	2.22045e-16			10	0	0	10.95	-6.88338e-15	10.95	0.073107
	15	0	0	16.9	0	16.9	-2.33147e-15			15	0	0	16.9	-9.99201e-16	16.9	0.0312058			15	0	0	16.9	-0.0584953	16.9	0			15	0	0	16.9	-1.11022e-16	16.9	0.196187
	20	0	0	22.85	1.55431e-15	22.85	-9.99201e-16			20	0	0	22.85	-3.33067e-16	22.85	0.214228			20	0	0	22.85	0.0263619	22.85	1.11022e-15			20	0	0	22.85	-1.33227e-15	22.85	0.323215
	25	0	0	28.8	-1.33227e-15	28.8	-3.33067e-16			25	0	0	28.8	-2.22045e-16	28.8	0.398319			25	0	0	28.8	0.106851	28.8	-6.66134e-16			25	0	0	28.8	-5.55112e-16	28.8	0.455758
	30	0	0	34.75	4.44089e-16	34.75	3.33067e-16			30	0	0	34.75	0	34.75	0.595411			30	0	0	34.75	0.200937	34.75	3.33067e-16			30	0	0	34.75	2.22045e-16	34.75	0.58073
	35	0	0	40.7	0	40.7	0			35	0	0	40.7	0	40.7	0.764708			35	0	0	40.7	0.244861	40.7	0			35	0	2	40.7	0	40.7	0.678359
	40	0	0	46.65	2.22045e-16	46.65	-1.11022e-16			40	0	0	46.65	0	46.65	1.154			40	0	0	46.65	0.294465	46.65	0			40	0	0.7	46.65	0	46.65	0.716462
	45	0	0	52.6	0	52.6	0			45	0	4.1	52.6	0	52.6	1.44995			45	0	0	52.6	0.332843	52.6	2.22045e-16			45	0	2.1	52.6	0	52.6	0.829951
	50	0	0	58.55	8.88178e-16	58.55	5.55112e-16			50	0	0	58.55	4.44089e-16	58.55	1.88739			50	0	0	58.55	0.34592	58.55	2.22045e-16			50	0	0	58.55	4.44089e-16	58.55	1.009
	55	0	0	64.5	0	64.5	2.22045e-16			55	0	0	64.5	2.22045e-16	64.5	2.16094			55	0.3	0	64.5	0.335073	64.5	2.22045e-16			55	0	1.2	64.5	4.44089e-16	64.5	1.13686
	60	0	0	70.45	0.293729	70.45	-5.55112e-16			60	0	2.4	70.45	-1.11022e-16	70.45	2.41801			60	2.2	0	70.45	0.343644	70.45	0.0846381			60	0	0	70.45	0	70.45	1.01867
	65	0	0	76.4	0.467193	76.4	0			65	0	0.4	76.4	0	76.4	2.53505			65	1	0	76.4	0.41652	76.4	0.106087			65	0	1.3	76.4	2.22045e-16	76.4	1.15362
	70	0	0	82.35	0.616147	82.35	2.22045e-16			70	0	3.4	82.35	0	82.35	2.97047			70	0	0	82.35	0.395294	82.35	0.125241			70	0	0.6	82.35	0	82.35	1.47434
	75	0	0	88.3	1.04406	88.3	2.22045e-16			75	0	5	88.3	0	88.3	3.37607			75	0	0	88.3	0.563802	88.3	0.13696			75	0	0	88.3	-1.11022e-16	88.3	1.53599
	80	0	0	94.25	1.47551	94.25	-1.11022e-16			80	0	2.4	94.25	-2.22045e-16	94.25	3.50269			80	0	0	94.25	0.789822	94.25	0.138668			80	0	1.9	94.25	0	94.25	1.90158
	85	0	0	100.2	1.96368	100.2	3.33067e-16			85	0	4.5	100.2	0	100.2	3.31684			85	0	0	100.2	1.18284	100.2	0.140468			85	0	2.8	100.2	0	100.2	2.07479
	90	0	0	106.15	2.48639	106.15	-1.11022e-16			90	0	2.1	106.15	0	106.15	3.24145			90	0	0	106.15	1.58571	106.15	0.133604			90	0	1.7	106.15	0	106.15	2.41774
	95	3.2	0	112.1	2.89311	112.1	0			95	0	0.8	112.1	0	112.1	3.37287			95	0	1.4	112.1	2.12103	112.1	0.117586			95	0	0	112.1	0	112.1	2.48239
	100	2	0	118.05	3.07478	118.05	-1.11022e-16			100	0	4.8	118.05	0	118.05	3.19124			100	0	0	118.05	2.67794	118.05	0.095983			100	0	0.8	118.05	-1.11022e-16	118.05	2.68936
	105	1.7	0	124	3.15631	124	0			105	0	4.6	124	0	124	2.9761			105	1.9	0	124	3.02525	124	0.0741642			105	0	4.3	124	4.44089e-16	124	2.99062
	110	0.8	0	129.95	2.91992	129.95	0			110	0	5	129.95	0.210784	129.95	2.71777			110	0	0	129.95	3.37473	129.95	2.22045e-16			110	0	4	129.95	2.22045e-16	129.95	2.97758
	115	5	0	135.9	3.11919	135.9	0			115	0	5	135.9	0.283422	135.9	2.24629			115	3.1	0	135.9	3.40813	135.9	2.22045e-16			115	0	0.4	135.9	0.068197	135.9	2.66414
	120	4	0	141.85	2.95888	141.85	2.22045e-16			120	0	3	141.85	0.434313	141.85	1.76235			120	3.9	0	141.85	3.66045	141.85	-1.11022e-16			120	0	4.4	141.85	0.105622	141.85	2.33998
	125	5	0	147.8	2.47431	147.8	0.138757			125	0	0.4	147.8	0.569271	147.8	1.30744			125	4.1	0	147.8	3.39484	147.8	0			125	0	4.4	147.8	0.244078	147.8	2.14931
	130	5	0	153.75	2.04474	153.75	0.226924			130	0	0.3	153.75	0.897736	153.75	0.983711			130	5	0	153.75	3.04038	153.75	2.22045e-16			130	0	0.8	153.75	0.295294	153.75	1.68443
	135	4.7	0	159.7	1.58341	159.7	0.402759			135	0	5	159.7	1.31079	159.7	0.790569			135	3	0	159.7	2.58777	159.7	-1.11022e-16			135	0	4.2	159.7	0.400475	159.7	1.24418
	140	2.7	0	165.65	1.11122	165.65	0.406684			140	0	5	165.65	1.81903	165.65	0.515635			140	5	0	165.65	2.21973	165.65	0.357599			140	0	1.5	165.65	0.65959	165.65	1.00977
	145	0.5	0	171.6	1.07214	171.6	0.464239			145	0	1.6	171.6	2.24549	171.6	0.108772			145	5	0	171.6	1.69196	171.6	0.628345			145	0	5	171.6	0.804684	171.6	0.738863
	150	1.4	0	177.55	1.14224	177.55	0.497707			150	0	0	177.55	2.45133	177.55	0.152636			150	2.4	0	177.55	1.20366	177.55	1.0732			150	0	5	177.55	1.00251	177.55	0.309121
	155	0.6	0	183.5	1.05979	183.5	0.489871			155	2.6	0	183.5	2.51982	183.5	0.540994			155	3.8	0	183.5	0.899063	183.5	1.47809			155	0	0.1	183.5	1.414	183.5	0.00555439
	160	3.1	0	189.45	0.999657	189.45	0.451879			160	1.4	0	189.45	2.33676	189.45	1.01374			160	2.5	0	189.45	0.566728	189.45	1.97238			160	0	0	189.45	1.88758	189.45	-4.44089e-16
	165	3.4	0	195.4	0.61513	195.4	0.669691			165	0.1	0	195.4	2.29777	195.4	1.30929			165	0.8	0	195.4	0.425568	195.4	2.27412			165	1.3	0	195.4	2.30389	195.4	0
	170	0	0	201.35	0.649849	201.35	0.854664			170	1.6	0	201.35	2.04749	201.35	1.82716			170	4.5	0	201.35	0.0629114	201.35	2.51003			170	0.3	0	201.35	2.8078	201.35	0
	175	0	2.2	207.3	0.641157	207.3	1.06111			175	1	0	207.3	1.74113	207.3	2.27357			175	0.1	0	207.3	0.0435837	207.3	2.7497			175	1.8	0	207.3	2.99315	207.3	2.22045e-16
	180	0	0.7	213.25	0.581355	213.25	1.28059			180	3.8	0	213.25	1.25857	213.25	2.77192			180	0.7	0	213.25	0	213.25	2.73318			180	0	0	213.25	3.10127	213.25	0.080095
	185	0	1.7	219.2	0.493867	219.2	1.35189			185	4.2	0	219.2	0.81828	219.2	3.14528			185	0	0	219.2	0	219.2	2.55819			185	0.9	0	219.2	2.98858	219.2	0.324648
	190	0	0.5	225.15	0.499721	225.15	1.33419			190	5	0	225.15	0.272717	225.15	3.14172			190	0	3.4	225.15	0.184607	225.15	2.2791			190	1.5	0	225.15	2.73383	225.15	0.586897
	195	0.6	0	231.1	0.265698	231.1	1.42555			195	5	0	231.1	0	231.1	3.1967			195	0	2.9	231.1	0.360714	231.1	1.87478			195	3.6	0	231.1	2.5421	231.1	0.991556
	200	3.8	0	237.05	0.429998	237.05	1.43026			200	3.4	0	237.05	0	237.05	3.18274			200	0	3.1	237.05	0.74495	237.05	1.34561			200	0.7	0	237.05	2.15219	237.05	1.47887
	205	2.2	0	243	0.816661	243	1.33356			205	0	2.5	243	0	243	2.87173			205	0	5	243	1.19674	243	0.975143			205	1.8	0	243	1.55343	243	1.90446
	210	0	0	248.95	1.26198	248.95	1.16501			210	0	5	248.95	0	248.95	2.63733			210	0	3	248.95	1.67358	248.95	0.599907			210	5	0	248.95	1.02914	248.95	2.21216
	215	0	0	254.9	1.82324	254.9	0.880241			215	0	4.6	254.9	0	254.9	2.68894			215	0	4.2	254.9	2.25389	254.9	0.336565			215	5	0	254.9	0.596534	254.9	2.34158
	220	0	2.1	260.85	2.20379	260.85	0.638242			220	0	4.2	260.85	0	260.85	2.67623			220	0	3.3	260.85	2.67004	260.85	0.180047			220	5	0	260.85	0.0668239	260.85	2.31106
	225	0	1.4	266.8	2.51368	266.8	0.226034			225	0	2.2	266.8	2.22045e-16	266.8	2.82284			225	0	3.5	266.8	3.03189	266.8	0.013267			225	5	0	266.8	2.22045e-16	266.8	2.26125
	230	0	3.6	272.75	2.67699	272.75	0.0901021			230	0	5	272.75	0	272.75	2.97941			230	0	0	272.75	3.17377	272.75	0.1692			230	5	0	272.75	2.22045e-16	272.75	2.01076
	235	0	5	278.7	2.65181	278.7	0.121959			235	0	3.1	278.7	-1.11022e-16	278.7	3.26519			235	0	2.2	278.7	3.10842	278.7	0.498508			235	0.9	0	278.7	2.22045e-16	278.7	1.86473
	240	0	1.8	284.65	2.47305	284.65	0.209429			240	0	4.6	284.65	0	284.65	3.71485			240	0	0.2	284.65	2.87625	284.65	0.602259			240	0	1.2	284.65	0	284.65	1.91702
	245	0	0.3	290.6	2.4326	290.6	0.364609			245	0	3.5	290.6	0	290.6	4.06358			245	0	0	290.6	2.63387	290.6	0.687838			245	0	3	290.6	0	290.6	1.98273
	250	0	0	296.55	1.84889	296.55	0.732975			250	0	0	296.55	0.117181	296.55	3.84912			250	0	0	296.55	2.04603	296.55	1.03936			250	0	3.1	296.55	2.22045e-16	296.55	1.84639
	255	0	0.9	302.5	1.33257	302.5	1.14638			255	0	0	302.5	0.174526	302.5	3.72413			255	3.8	0	302.5	1.50272	302.5	1.22054			255	0	2.1	302.5	-3.33067e-16	302.5	1.90424
	260	2	0	308.45	0.900497	308.45	1.69083			260	0	1.3	308.45	0.467456	308.45	3.4049			260	2.2	0	308.45	1.04669	308.45	1.46169			260	0	5	308.45	0.0615564	308.45	1.93004
	265	5	0	314.4	0.497682	314.4	2.17912			265	0	5	314.4	0.939253	314.4	2.85385			265	5	0	314.4	0.607976	314.4	1.70405			265	0	5	314.4	0.298249	314.4	1.90856
	270	4.2	0	320.35	0.0313988	320.35	2.41855			270	0	1.9	320.35	1.42939	320.35	2.58136			270	4.4	0	320.35	0.34365	320.35	1.69433			270	0	3	320.35	0.722917	320.35	1.93263
	275	3.8	0	326.3	2.22045e-16	326.3	2.64317			275	0	2.2	326.3	1.98331	326.3	1.97618			275	3.8	0	326.3	0.355933	326.3	1.68307			275	0	1.7	326.3	0.899256	326.3	1.82694
	280	4.8	0	332.25	2.22045e-16	332.25	2.72707			280	0	5	332.25	2.29003	332.25	1.37838			280	5	0	332.25	0.436287	332.25	1.44107			280	0	0.6	332.25	1.24452	332.25	1.60534
	285	4.4	0	338.2	0	338.2	2.58013			285	0	5	338.2	2.47554	338.2	0.865637			285	4.9	0	338.2	0.501228	338.2	1.11857			285	0	0	338.2	1.39523	338.2	1.1492
	290	4	0	344.15	0	344.15	2.29399			290	0	2	344.15	2.67738	344.15	0.455095			290	4.1	0	344.15	0.539959	344.15	0.985541			290	0	0	344.15	1.51392	344.15	0.698507
	295	0.4	0	350.1	0	350.1	2.37362			295	0	4.8	350.1	2.76987	350.1	0.0869782			295	1.5	0	350.1	0.754585	350.1	0.894655			295	0	0	350.1	1.91941	350.1	0.236615
	300	0	0	356.05	0.159696	356.05	1.84164			300	0	5	356.05	2.55302	356.05	0.338211			300	0	2.7	356.05	0.811095	356.05	0.601271			300	0	0	356.05	2.09862	356.05	0.0943342
	305	0	0.9	362	0.264596	362	1.39872			305	0	5	362	2.32903	362	0.721764			305	0	4	362	0.825117	362	0.584946			305	0	3.7	362	2.12092	362	0
	310	0	1.1	367.95	0.591225	367.95	0.980367			310	0	5	367.95	1.83881	367.95	1.16352			310	0	0	367.95	0.79077	367.95	0.541246			310	0	5	367.95	1.99926	367.95	0.0450031
	315	0	0.4	373.9	1.0722	373.9	0.702412			315	0	5	373.9	1.31613	373.9	1.73197			315	0	0	373.9	0.71647	373.9	0.71299			315	0	4.2	373.9	1.72202	373.9	0.172609
	320	0	3.7	379.85	1.63427	379.85	0.422103			320	0	3.1	379.85	0.865529	379.85	2.33866			320	0	2.4	379.85	0.550217	379.85	0.813084			320	0	4.2	379.85	1.3696	379.85	0.208318
	325	0	5	385.8	1.74756	385.8	0.599886			325	2.1	0	385.8	0.341158	385.8	2.64243			325	0	4.4	385.8	0.367096	385.8	0.844258			325	0	1.5	385.8	1.25951	385.8	0.194339
	330	0	4.2	391.75	1.95878	391.75	0.906086			330	0.4	0	391.75	0.285098	391.75	3.19873			330	0	0.7	391.75	0.325924	391.75	0.913734			330	0	1.3	391.75	0.957931	391.75	0.218239
	335	0	5	397.7	2.06048	397.7	1.26461			335	3.7	0	397.7	0.219549	397.7	3.62695			335	0	2.3	397.7	0.266678	397.7	0.925693			335	0.9	0	397.7	0.862865	397.7	0.228676
	340	0	3.7	403.65	2.00507	403.65	1.74838			340	5	0	403.65	0.0547742	403.65	3.99775			340	0	2.6	403.65	0.202664	403.65	0.868229			340	2.9	0	403.65	0.692221	403.65	0.261797
	345	0	5	409.6	1.83394	409.6	2.22166			345	5	0	409.6	-1.11022e-16	409.6	4.31059			345	1.7	0	409.6	-2.22045e-16	409.6	0.76719			345	4.4	0	409.6	0.442186	409.6	0.257727
	350	0	0.3	415.55	1.71987	415.55	2.4616			350	5	0	415.55	-1.11022e-16	415.55	4.05648			350	2.5	0	415.55	0	415.55	0.654465			350	3.7	0	415.55	0.114823	415.55	0.294577
	355	0	0	421.5	1.43316	421.5	2.87044			355	5	0	421.5	0	421.5	3.65771			355	1.2	0	421.5	0	421.5	0.475566			355	0	0	421.5	0.117507	421.5	0.522384
	360	0	0	427.45	0.943511	427.45	3.07689			360	0.1	0	427.45	2.22045e-16	427.45	3.35436			360	0	0	427.45	0	427.45	0.303847			360	3.2	0	427.45	0.118179	427.45	0.529469
	365	0	0	433.4	0.506929	433.4	3.23165			365	0.1	0	433.4	0	433.4	2.84801			365	0	0	433.4	0	433.4	0.0733268			365	0	0	433.4	0.405595	433.4	0.50696
	370	0	0	439.35	0.173976	439.35	3.18449			370	2.5	0	439.35	0	439.35	2.32061			370	0.1	0	439.35	0	439.35	0.0562862			370	0.8	0	439.35	0.517959	439.35	0.55114
	375	0	1.7	445.3	0	445.3	3.19396			375	1	0	445.3	0	445.3	2.01817			375	3.7	0	445.3	0.246793	445.3	2.22045e-16			375	3	0	445.3	0.556979	445.3	0.542668
	380	0	2.5	451.25	0	451.25	2.76999			380	0	1.8	451.25	0	451.25	1.56777			380	0	0	451.25	0.486618	451.25	0			380	4.7	0	451.25	0.642885	451.25	0.553038
	385	3	0	457.2	6.66134e-16	457.2	2.2996			385	0	4.2	457.2	0	457.2	1.42953			385	0	2.4	457.2	0.686874	457.2	2.22045e-16			385	1.5	0	457.2	0.68052	457.2	0.526477
	390	1	0	463.15	0	463.15	1.81784			390	0	5	463.15	0	463.15	1.45491			390	0	1.3	463.15	0.819161	463.15	0.0791095			390	0	0	463.15	0.762234	463.15	0.435659
	395	4.1	0	469.1	0	469.1	1.37609			395	0	4.2	469.1	0	469.1	1.66234			395	0	1.4	469.1	0.903248	469.1	0.210502			395	0	0.7	469.1	0.744721	469.1	0.359513
	400	5	0	475.05	0.0672863	475.05	0.908562			400	0	5	475.05	0	475.05	2.03838			400	0	3.5	475.05	0.889891	475.05	0.463237			400	0	1.6	475.05	0.850696	475.05	0.356711
	405	5	0	481	0.168246	481	0.723985			405	0	5	481	0	481	2.6067			405	0	0	481	0.917813	481	0.841009			405	0	0	481	0.809383	481	2.22045e-16
	410	3.4	0	486.95	0.299803	486.95	0.632363			410	0	4.1	486.95	0	486.95	3.07766			410	0	1.1	486.95	0.883224	486.95	1.03525			410	0	0	486.95	0.906602	486.95	4.44089e-16
	415	0	3.6	492.9	0.589713	492.9	0.399801			415	0	3.1	492.9	0	492.9	3.65739			415	0	0	492.9	0.785625	492.9	1.29077			415	0.8	0	492.9	0.965118	492.9	2.22045e-16
	420	0	5	498.85	0.893875	498.85	0.26096			420	0	5	498.85	-1.11022e-16	498.85	4.15032			420	0	0	498.85	0.653328	498.85	1.66429			420	0	0	498.85	1.31201	498.85	-1.11022e-16
	425	0	4.5	504.8	1.37432	504.8	0.104348			425	0	3.8	504.8	-2.22045e-16	504.8	4.54759			425	0	0	504.8	0.511844	504.8	2.01734			425	0.4	0	504.8	1.35523	504.8	0.0319127
	430	0	5	510.75	1.38656	510.75	7.77156e-16			430	0	4.7	510.75	2.22045e-16	510.75	4.63674			430	0	0	510.75	0.0976223	510.75	1.97049			430	0	0.6	510.75	1.30295	510.75	0.426092
	435	0	5	516.7	1.52645	516.7	0			435	0	5	516.7	0	516.7	4.54922			435	0	0	516.7	0	516.7	1.98787			435	0	0.1	516.7	1.36864	516.7	0.558885
	440	0	3.5	522.65	1.5789	522.65	0			440	0	0.6	522.65	0	522.65	4.45294			440	0	0	522.65	0.0494872	522.65	1.83013			440	0	0	522.65	1.30008	522.65	0.974552
	445	0	5	528.6	1.74231	528.6	2.22045e-16			445	0	1.1	528.6	0	528.6	4.36807			445	0	0	528.6	0.168062	528.6	1.57949			445	0	0.6	528.6	1.19871	528.6	1.40355
	450	0	1.7	534.55	2.03748	534.55	2.22045e-16			450	0	0	534.55	0	534.55	4.181			450	0	0	534.55	0.313037	534.55	1.25567			450	0	4.4	534.55	0.983651	534.55	1.55638
	455	0	0	540.5	2.16733	540.5	2.22045e-16			455	0	2	540.5	0	540.5	4.19907			455	0	0	540.5	0.291596	540.5	0.953522			455	0.1	0	540.5	1.2665	540.5	1.51335
	460	0	2.4	546.45	2.36956	546.45	2.22045e-16			460	0	0	546.45	0	546.45	4.17982			460	0	0	546.45	0.335682	546.45	1.08823			460	4.4	0	546.45	1.20568	546.45	1.5725
	465	0	1.3	552.4	2.4619	552.4	0			465	0	0	552.4	0	552.4	4.17037			465	0	0	552.4	0.363072	552.4	1.06595			465	0.7	0	552.4	1.22914	552.4	1.53221
	470	0	2.4	558.35	2.75746	558.35	0			470	0	0	558.35	0	558.35	4.19381			470	0	0	558.35	0.421064	558.35	0.901962			470	1.9	0	558.35	1.53539	558.35	1.38355
	475	0	0.2	564.3	2.81628	564.3	3.33067e-16			475	0	0.2	564.3	0	564.3	3.94022			475	5	0	564.3	0.455127	564.3	0.790107			475	0	0	564.3	2.14493	564.3	1.16115
	480	0	1.6	570.25	2.70911	570.25	0.471144			480	0	1.9	570.25	0.176758	570.25	3.9347			480	3	0	570.25	0.601227	570.25	0.77029			480	0	0	570.25	2.59364	570.25	0.839731
	485	0	0	576.2	2.68601	576.2	0.834046			485	0	4.5	576.2	0.331101	576.2	3.54428			485	1.3	0	576.2	0.649221	576.2	0.800306			485	0	0	576.2	3.34225	576.2	0.517383
	490	0	0	582.15	2.55589	582.15	1.27133			490	0	5	582.15	0.526911	582.15	3.09738			490	0	1.2	582.15	0.731356	582.15	0.776889			490	1	0	582.15	4.0477	582.15	0.22943
	495	0	0	588.1	2.42982	588.1	1.7141			495	0	5	588.1	0.728216	588.1	2.65016			495	0	1.5	588.1	0.818462	588.1	0.754875			495	0	0	588.1	4.74573	588.1	-0.0582407
	500	0	0	594.05	2.31627	594.05	2.15303			500	0	5	594.05	0.928788	594.05	2.208			500	0	2.5	594.05	0.905399	594.05	0.738504			500	1.4	0	594.05	5.44332	594.05	-0.348615
	505	1.4	0	600	2.21654	600	2.58534			505	0	5	600	1.12645	600	1.77205			505	0	2.5	600	0.990386	600	0.72837			505	0	0	600	6.14286	600	-0.642298
	510	1.5	0							510	0	5							510	0	5							510	0	0
	515	1.5	0							515	0	5							515	0	0.3							515	3.2	0
	520	3.5	0							520	0	5							520	0	1.7							520	5	0
	525	2.7	0							525	0	5							525	0	3.8							525	4	0
	530	4.6	0							530	0	5							530	0	3.5							530	0	0.4
	535	1.4	0							535	0	3							535	0	0							535	0	4.4
	540	0	0							540	0	1.1							540	0	0							540	0	2.4
	545	0	0							545	0	4.4							545	0	0							545	0	0.4
	550	0	0							550	0	5							550	0.8	0							550	0	5
	555	3.3	0							555	0	4.8							555	1.5	0							555	0	3.9
	560	5	0							560	0	3							560	1.4	0							560	0	0
	565	1.5	0							565	0	5							565	0	0.2							565	0	0
	570	3.9	0							570	0	5							570	0	1.5							570	4.3	0
	575	5	0							575	0	5							575	0	4.5							575	4.7	0
	580	3.9	0							580	0	4.3							580	0	2							580	5	0
	585	5	0							585	0	4.3							585	0.9	0							585	5	0
	590	2.2	0							590	0	0.5							590	0.6	0							590	5	0
	595	0	3.8							595	0	2.9							595	0	0							595	5	0
	600	0	5							600	3.6	0							600	2.8	0							600	4.9	0
